# Supplementary material for: Carbene-activated stannylenes to access selective C(sp3)–H bond scission at the steric limit
Source: Nat Commun. 2025 Mar 18;16:2657. doi: 10.1038/s41467-025-57907-2 (PMC11920205; doi:10.1038/s41467-025-57907-2)
Supplement: Supplementary file 3 — Source Data [file 41467_2025_57907_MOESM3_ESM.xlsx]

## Sheet: Sheet1
	77
1a
C	-2.50056	-2.6323	-0.657664
C	-1.98473	-1.98115	0.509842
C	-2.85287	-1.16779	1.29611
C	-4.19224	-0.996887	0.886834
C	-4.70881	-1.60791	-0.271094
C	-3.84269	-2.42418	-1.02676
C	-0.559304	-2.26463	0.929172
C	0.503721	-1.46849	0.420539
C	1.84751	-1.87332	0.668076
C	2.08936	-3.00748	1.48143
C	1.03125	-3.74399	2.03736
C	-0.294503	-3.38366	1.75108
C	3.02795	-1.1717	0.052317
C	3.22975	-1.22205	-1.35998
C	4.33438	-0.55193	-1.92565
C	5.26659	0.153368	-1.14237
C	5.08371	0.14131	0.252986
C	3.99692	-0.514218	0.866613
C	2.33399	-2.03792	-2.2721
H	1.4108	-1.49043	-2.57193
C	3.91868	-0.519416	2.37966
H	4.4302	0.36762	2.80533
Sn	-0.368846	0.069705	-1.02944
N	-0.690035	1.87936	0.101738
Si	-1.99057	2.88809	-0.590816
C	-3.0702	1.88402	-1.79826
C	-2.35942	-0.472676	2.541
H	-3.20228	-0.172551	3.19498
C	-1.63197	-3.55957	-1.47899
H	-2.19685	-3.98628	-2.33103
Si	0.536836	2.53137	1.22263
C	0.107442	4.25625	1.91125
H	-1.66259	-1.10585	3.12501
H	-1.23936	-4.39691	-0.864955
H	4.42133	-1.41626	2.80416
H	2.86448	-2.29627	-3.21062
C	0.763331	1.42546	2.74753
C	2.18405	2.70359	0.292071
C	-3.17338	3.51445	0.760226
C	-1.31619	4.3666	-1.58384
H	-1.13313	-3.98033	2.14805
H	1.24278	-4.61926	2.67262
H	3.12876	-3.32647	1.66318
H	-4.8573	-0.371973	1.50686
C	-6.14122	-1.38771	-0.702577
H	-4.22801	-2.92979	-1.92845
H	-1.8018	0.447116	2.26054
H	-0.741267	-3.03591	-1.88719
H	5.81526	0.662179	0.894571
C	6.41718	0.903649	-1.77527
H	4.48085	-0.603969	-3.01834
H	2.87708	-0.532583	2.75055
H	2.00188	-2.97775	-1.7874
H	1.67523	1.72773	3.30521
H	-0.099412	1.52444	3.439
H	0.861494	0.355807	2.47368
H	0.97077	4.59808	2.52316
H	-0.064779	5.0241	1.12991
H	-0.77896	4.23531	2.57807
H	2.98174	3.1203	0.943931
H	2.54909	1.72504	-0.086955
H	2.06655	3.38359	-0.578496
H	-4.03078	4.0458	0.29293
H	-3.58106	2.66396	1.34626
H	-2.69006	4.21668	1.46808
H	-2.14949	4.95341	-2.02751
H	-0.711139	5.06149	-0.966019
H	-0.672715	4.01202	-2.41717
H	-3.93463	2.51939	-2.09276
H	-2.54094	1.59741	-2.73068
H	-3.48126	0.959886	-1.33735
H	-6.58324	-2.30784	-1.1371
H	-6.77926	-1.0634	0.143953
H	-6.20472	-0.59843	-1.48388
H	6.69848	0.470939	-2.7569
H	6.15016	1.9692	-1.9522
H	7.31657	0.899123	-1.12586
	95
2a
C	3.0505	-0.767137	-1.42301
C	2.91969	-0.528015	-0.01332
C	3.79784	0.402509	0.627584
C	4.70358	1.14285	-0.163455
C	4.77078	0.973613	-1.55133
C	3.9621	0.010965	-2.1686
C	1.87826	-1.29338	0.771273
C	0.485057	-1.05323	0.578987
C	-0.458144	-1.89684	1.23441
C	-0.018759	-2.88919	2.14047
C	1.35228	-3.08535	2.36488
C	2.2906	-2.3099	1.66589
Sn	-0.439864	0.136131	-1.15175
N	-0.932462	2.12723	-0.519983
C	-1.92962	-1.81337	0.880719
C	-2.84977	-1.07561	1.68828
C	-4.20636	-1.02271	1.30422
C	-4.66534	-1.68382	0.157062
C	-3.77122	-2.43432	-0.616268
C	-2.40521	-2.52646	-0.270857
C	-2.4127	-0.404266	2.99146
C	-2.68785	-1.32785	4.20046
C	-1.49968	-3.47684	-1.06349
C	-1.63345	-4.91582	-0.513483
C	3.85084	0.579482	2.15015
C	5.02228	-0.233857	2.75048
C	2.36617	-1.96125	-2.10441
C	3.23526	-3.22752	-1.91731
C	-3.06216	0.975803	3.21146
C	-1.74566	-3.45091	-2.584
C	3.96646	2.05067	2.59802
C	2.04036	-1.74644	-3.59349
H	3.84475	2.1269	3.69887
H	3.19696	2.68797	2.1221
H	4.96212	-1.3105	2.49455
H	5.0346	-0.146741	3.85786
H	5.99636	0.141744	2.37022
H	-0.757964	-3.52976	2.6494
H	1.69302	-3.86713	3.06251
H	3.36585	-2.50725	1.80175
H	-4.92119	-0.454581	1.91939
H	-5.72808	-1.6238	-0.128016
H	-4.1435	-2.97311	-1.50117
H	-1.31391	-0.256623	2.92903
H	-2.92393	1.63595	2.33115
H	-2.61375	1.47732	4.09459
H	-4.15229	0.896845	3.40919
H	-3.77504	-1.53309	4.3037
H	-2.33964	-0.854659	5.14317
H	-2.17026	-2.30273	4.09961
H	-0.449513	-3.15997	-0.889076
H	-0.985866	-4.06991	-3.10528
H	-1.68424	-2.42003	-2.99053
H	-2.73888	-3.86738	-2.85551
H	-2.67133	-5.29212	-0.638614
H	-1.38432	-4.96408	0.565629
H	-0.951873	-5.60774	-1.05241
H	5.37124	1.87183	0.321623
H	5.47281	1.57536	-2.1506
H	4.05925	-0.1577	-3.25171
H	2.9071	0.171858	2.56949
H	1.40752	-2.15248	-1.57723
H	2.95633	-1.69187	-4.21929
H	1.45639	-0.817133	-3.75957
H	1.43863	-2.59544	-3.97877
H	2.74347	-4.1142	-2.37126
H	3.40934	-3.44571	-0.844294
H	4.22615	-3.09924	-2.4031
H	4.96101	2.48089	2.35402
Si	-0.02835	3.10094	0.674555
Si	-2.12908	2.91123	-1.59688
C	0.366702	2.1093	2.23637
C	1.58341	3.71786	-0.123253
C	-0.99178	4.62901	1.28593
C	-3.70557	3.37516	-0.640555
C	-1.41692	4.45687	-2.45162
C	-2.70542	1.76205	-3.00253
H	0.994995	2.71894	2.91913
H	-0.566827	1.85888	2.77685
H	0.899686	1.16263	2.02053
H	-0.33841	5.1886	1.99048
H	-1.28481	5.33351	0.481368
H	-1.908	4.34286	1.84325
H	2.15607	4.37139	0.569907
H	2.2405	2.86951	-0.410216
H	1.37226	4.30513	-1.04126
H	-4.46156	3.80191	-1.33492
H	-4.14822	2.47092	-0.171628
H	-3.52438	4.11986	0.159655
H	-2.18309	4.91237	-3.11561
H	-1.08813	5.24011	-1.73853
H	-0.54303	4.18667	-3.08176
H	-3.46859	2.31933	-3.58999
H	-1.89244	1.47585	-3.70159
H	-3.18818	0.829954	-2.63992
	28
HHMDS
C	0.630159	-0.226566	0.289527
H	0.778067	-0.500436	1.35574
H	1.62525	-0.275164	-0.202183
Si	-0.60052	-1.38349	-0.573474
H	0.283145	0.82738	0.255529
C	-0.851028	-0.844209	-2.37538
C	0.103289	-3.14838	-0.553541
N	-2.1725	-1.29354	0.226429
H	-1.57521	-1.50444	-2.89988
H	-1.23348	0.196448	-2.43727
H	0.103727	-0.889934	-2.94131
H	-0.588462	-3.85917	-1.05381
H	1.08297	-3.20386	-1.07573
H	0.254533	-3.50755	0.486398
H	-2.96183	-1.36899	-0.425704
Si	-2.6822	-1.13793	1.91076
C	-4.49878	-1.67997	1.99358
C	-1.62292	-2.24858	3.02672
C	-2.54349	0.653897	2.52619
H	-2.8982	0.75259	3.57494
H	-1.49284	1.01192	2.49149
H	-3.14989	1.33831	1.89565
H	-1.93873	-2.15943	4.08828
H	-1.71297	-3.31495	2.73118
H	-0.547291	-1.97517	2.98096
H	-4.89051	-1.59808	3.02974
H	-5.14246	-1.04478	1.34752
H	-4.62318	-2.73426	1.66747
	21
IMe4
N	0.225633	-1.25931	0.061628
C	-1.13896	-1.08314	0.070076
N	-1.2438	0.288817	0.071349
C	-0.002253	0.947866	0.064113
C	0.948474	-0.053761	0.057833
C	-2.52901	0.967586	0.079314
C	0.144175	2.43619	0.064195
C	2.4424	0.014939	0.048724
C	0.836518	-2.57815	0.057385
H	1.46244	-2.73474	-0.847287
H	1.47244	-2.73593	0.95486
H	0.01578	-3.31882	0.061461
H	2.89188	-0.476293	0.939908
H	2.88089	-0.476711	-0.847677
H	2.78471	1.06876	0.046355
H	1.21437	2.7232	0.057953
H	-0.328864	2.90586	-0.82642
H	-0.318053	2.90458	0.961147
H	-2.64756	1.60575	0.98121
H	-2.65865	1.60594	-0.820931
H	-3.31141	0.186529	0.084034
	33
IiPr2Me2
N	1.1352	0.17114	-0.52387
C	-0.157476	-0.035502	-0.103898
N	-0.03861	-0.006478	1.26139
C	1.27879	0.213424	1.69531
C	2.04055	0.329412	0.54621
C	-1.2121	-0.190526	2.14412
C	1.69181	0.289004	3.13238
C	3.51804	0.551058	0.429847
C	1.42071	0.236595	-1.97297
C	2.39946	-0.851672	-2.44119
H	0.425234	0.010529	-2.40839
C	1.82059	1.64943	-2.42832
H	3.7717	1.42595	-0.205202
H	3.95212	0.74024	1.43166
H	4.0517	-0.326749	0.004993
H	2.77905	0.486589	3.21128
H	1.17067	1.10423	3.68074
H	1.49168	-0.656948	3.68229
H	-0.829092	-0.129577	3.1847
C	-2.22788	0.941464	1.9287
C	-1.8307	-1.58014	1.93064
H	1.8601	1.69291	-3.53662
H	1.07657	2.39454	-2.08116
H	2.8193	1.95225	-2.05043
H	2.42348	-0.881676	-3.55025
H	3.43783	-0.670783	-2.0953
H	2.07919	-1.84967	-2.07911
H	-2.69971	-1.7292	2.60476
H	-2.16658	-1.68118	0.878842
H	-1.09098	-2.382	2.13274
H	-3.10052	0.818066	2.60333
H	-1.77033	1.93235	2.12836
H	-2.5792	0.931897	0.877097
	68
DippTerH
C	-2.53499	-2.58616	0.016791
C	-2.33089	-3.49053	-1.21623
C	-3.35454	-3.30567	1.10981
H	-1.5308	-2.38019	0.442584
C	-3.16072	-1.23712	-0.349988
C	-2.54149	-0.000173	-0.003669
C	-3.16098	1.23674	-0.349618
C	-4.39615	1.2116	-1.03117
C	-5.01273	-0.000232	-1.37056
C	-4.39589	-1.21204	-1.03153
C	-1.2351	-0.000141	0.745717
C	-2.53552	2.58581	0.017541
H	-4.88567	2.16141	-1.30139
H	-5.97783	-0.000255	-1.90253
H	-4.88522	-2.16187	-1.30203
H	-1.72234	-2.98485	-1.99397
H	-1.80992	-4.42887	-0.930755
H	-3.29701	-3.77953	-1.68226
H	-3.45299	-2.67882	2.01992
H	-4.38033	-3.5448	0.755975
H	-2.869	-4.26064	1.4037
C	-2.33153	3.49053	-1.21524
C	-3.35525	3.3049	1.1107
H	-1.53131	2.37991	0.443332
H	-1.81075	4.42889	-0.9295
H	-1.72283	2.98516	-1.99307
H	-3.29767	3.77945	-1.68125
H	-2.86991	4.25988	1.40485
H	-4.38107	3.54391	0.756887
H	-3.45361	2.6778	2.02066
C	-3.4e-05	1.3e-05	0.057573
C	1.23507	3.9e-05	0.745657
C	1.21874	-9.4e-05	2.15921
C	3.3e-05	-0.000242	2.85789
C	-1.21871	-0.000267	2.15928
H	-5.8e-05	9.9e-05	-1.04458
C	2.54143	0.000173	-0.003782
H	2.17299	-6.9e-05	2.70992
H	6.3e-05	-0.000343	3.9599
H	-2.17293	-0.000396	2.71002
C	3.1606	1.23717	-0.350048
C	4.39575	1.21218	-1.03162
C	5.01264	0.000418	-1.37073
C	4.39611	-1.21146	-1.0314
C	3.16095	-1.2367	-0.349836
C	2.53482	2.58614	0.016909
H	4.88502	2.16205	-1.30208
H	5.97772	0.000517	-1.90271
H	4.88567	-2.16123	-1.30167
C	2.5356	-2.5858	0.017367
C	3.35415	3.30535	1.11029
C	2.33101	3.49085	-1.21591
H	1.53052	2.38009	0.442429
H	1.53103	-2.38001	0.442384
C	2.33269	-3.49111	-1.21515
C	3.3548	-3.30419	1.11139
H	1.8119	-4.42944	-0.929343
H	1.72444	-2.98623	-1.99365
H	3.29921	-3.78009	-1.68034
H	2.86956	-4.25921	1.4056
H	4.38093	-3.54299	0.75835
H	3.45234	-2.67669	2.02116
H	2.86858	4.26026	1.40432
H	3.45238	2.67826	2.02027
H	4.38002	3.54452	0.756723
H	1.80989	4.42906	-0.930308
H	3.29723	3.78007	-1.68158
H	1.72271	2.98535	-1.99397
	98
2a
C	-2.60335	-1.33967	-2.56311
C	-1.7353	-1.8997	-1.58014
C	-2.30831	-2.53565	-0.441083
C	-3.70824	-2.52358	-0.264262
C	-4.57583	-1.92201	-1.19591
C	-3.99708	-1.34323	-2.34208
C	-0.250627	-2.03459	-1.82637
C	0.779114	-1.36431	-1.08833
C	2.1274	-1.79792	-1.31284
C	2.4333	-2.75253	-2.31343
C	1.41841	-3.336	-3.08089
C	0.085713	-3.00083	-2.80826
C	3.2938	-1.39041	-0.436215
C	3.5656	-2.17316	0.725725
C	4.67497	-1.85694	1.53231
C	5.55188	-0.79981	1.21705
C	5.29699	-0.072219	0.041121
C	4.19308	-0.349372	-0.792599
C	2.69504	-3.35805	1.08611
C	3.97133	0.495472	-2.02515
C	6.71804	-0.456631	2.11766
Sn	0.823877	0.418221	0.467929
N	-0.047596	2.30105	-0.429396
Si	-0.291372	2.678	-2.14201
C	-2.1412	2.6032	-2.61069
C	-1.44942	-3.31779	0.527735
C	-6.07564	-1.91163	-0.991467
C	-2.08011	-0.815597	-3.88305
Si	0.013273	3.62837	0.746165
C	-1.4517	4.83898	0.537951
C	-0.130535	3.03725	2.55843
C	1.64004	4.62017	0.678681
C	0.306503	4.42086	-2.65939
C	0.68934	1.53644	-3.30377
H	-0.605764	-2.71053	0.908886
H	-2.80175	-0.116833	-4.35138
H	4.91046	0.986667	-2.35033
H	3.01644	-3.81666	2.04293
H	3.56812	-0.094732	-2.87161
H	2.73345	-4.14175	0.299566
H	-1.91779	-1.64915	-4.60114
H	-2.04505	-3.68397	1.38808
H	3.48488	-3.04859	-2.4665
H	1.65965	-4.07598	-3.86116
H	-0.725777	-3.50982	-3.35487
H	5.98261	0.743777	-0.245695
H	4.86909	-2.46858	2.43067
H	3.23322	1.30165	-1.82012
H	1.62519	-3.0765	1.172
H	-4.65232	-0.893676	-3.10819
H	-4.13403	-3.02734	0.620838
H	-1.10948	-0.299298	-3.77674
H	-0.994077	-4.1986	0.025332
H	0.284796	1.61332	-4.33597
H	1.74964	1.85966	-3.34538
H	0.677604	0.46995	-3.00253
H	0.107437	4.54495	-3.7467
H	-0.196364	5.25934	-2.13658
H	1.40109	4.53363	-2.51099
H	-2.28756	2.83132	-3.68877
H	-2.58159	1.60399	-2.41457
H	-2.72352	3.3492	-2.02889
H	1.66193	5.40222	1.4687
H	2.50648	3.94506	0.846078
H	1.78943	5.12268	-0.29835
H	-1.3879	5.64177	1.30472
H	-1.48392	5.33161	-0.454767
H	-2.42104	4.31573	0.682291
H	-0.097793	3.9364	3.21221
H	-1.08493	2.5104	2.76524
H	0.703956	2.37338	2.8662
H	7.15053	-1.36167	2.59235
H	7.52695	0.05973	1.56181
H	6.40341	0.222403	2.94128
H	-6.37412	-2.52725	-0.118986
H	-6.45894	-0.88124	-0.823063
H	-6.6102	-2.30539	-1.88194
C	-1.14417	-0.142038	1.7525
N	-1.04099	-0.742288	2.97984
C	-2.25449	-0.702745	3.67867
C	-3.14571	-0.03899	2.85599
N	-2.43381	0.29514	1.69768
C	-2.99974	0.999405	0.550722
C	-4.58633	0.30425	3.05539
C	-2.43083	-1.28906	5.0421
C	0.176438	-1.35371	3.49744
H	0.348135	-1.04103	4.54646
H	0.120467	-2.46117	3.4558
H	1.03335	-1.01064	2.88234
H	-3.70844	1.77432	0.900922
H	-2.16662	1.48934	0.00601
H	-3.52642	0.289864	-0.118789
H	-3.48387	-1.19221	5.3692
H	-2.17105	-2.36926	5.06941
H	-1.80096	-0.779408	5.80371
H	-5.2224	-0.107922	2.24353
H	-4.95356	-0.110343	4.01393
H	-4.75516	1.40261	3.0826
	196
TS2aB
C	-7.07377	0.921365	3.1283
C	-7.34474	1.22876	1.76425
C	-8.49731	0.674641	1.14046
C	-9.32882	-0.200263	1.8736
C	-9.06172	-0.538912	3.21499
C	-7.92251	0.031462	3.81908
C	-6.57146	2.31269	1.05585
C	-5.54281	2.12026	0.082411
C	-5.03818	3.29257	-0.571864
C	-5.49358	4.58519	-0.226904
C	-6.46859	4.75547	0.763674
C	-7.01038	3.62175	1.38263
C	-4.05665	3.20541	-1.71388
C	-4.53947	2.9923	-3.03745
C	-3.61515	2.90318	-4.09975
C	-2.22946	3.04352	-3.89698
C	-1.77957	3.31667	-2.58867
C	-2.66558	3.41991	-1.49959
C	-6.02601	2.94705	-3.32913
C	-2.13953	3.76797	-0.125346
C	-1.24628	2.92425	-5.03935
Sn	-4.33446	0.278729	-0.776254
N	-2.61206	-1.33071	0.811993
Si	-2.40583	-0.942718	2.5553
C	-3.87739	-1.51775	3.61139
C	-8.87955	1.06782	-0.269542
C	-9.97702	-1.45555	3.99775
C	-5.9389	1.59777	3.86519
Si	-2.42554	-3.01403	0.190775
C	-3.31631	-4.31385	1.2584
C	-3.11666	-3.12837	-1.57577
C	-0.602559	-3.52449	0.125729
C	-0.848117	-1.73725	3.30111
C	-2.23732	0.937513	2.7174
H	-8.04675	0.891207	-0.980518
H	-5.73214	1.10112	4.83373
H	-2.54649	4.73958	0.227406
H	-6.22386	2.5951	-4.36186
H	-2.43405	3.01788	0.636451
H	-6.47542	3.9596	-3.23181
H	-6.18476	2.66063	4.07797
H	-9.76919	0.506382	-0.618469
H	-5.08099	5.45881	-0.75889
H	-6.82155	5.76274	1.03738
H	-7.80882	3.73991	2.13455
H	-0.700555	3.45424	-2.40885
H	-3.99395	2.731	-5.12214
H	-1.03455	3.8417	-0.127022
H	-6.58182	2.30405	-2.61695
H	-7.69778	-0.201693	4.87405
H	-10.2289	-0.610824	1.38384
H	-5.00473	1.61279	3.27116
H	-9.11138	2.1526	-0.331251
H	-2.18382	1.23806	3.78535
H	-1.31585	1.29323	2.21397
H	-3.09729	1.46893	2.25739
H	-0.682855	-1.35712	4.33265
H	-0.929196	-2.84263	3.3661
H	0.055487	-1.50042	2.70246
H	-3.66903	-1.27852	4.67706
H	-4.82524	-1.0098	3.34062
H	-4.0393	-2.61318	3.54604
H	-0.498102	-4.4886	-0.417463
H	0.018136	-2.76305	-0.391355
H	-0.184058	-3.66504	1.14304
H	-3.17957	-5.31334	0.790803
H	-2.88745	-4.37156	2.28065
H	-4.40583	-4.13777	1.35633
H	-2.89826	-4.13348	-1.99657
H	-4.21572	-2.97896	-1.61145
H	-2.64635	-2.37518	-2.24166
H	-0.632809	3.84454	-5.14255
H	-0.535591	2.08762	-4.86948
H	-1.75816	2.74683	-6.00627
H	-10.7787	-1.87867	3.35965
H	-9.41969	-2.30171	4.4532
H	-10.4687	-0.913304	4.83421
C	-6.2135	-1.22045	-1.06045
N	-6.77628	-1.44676	-2.28794
C	-7.73838	-2.46338	-2.23475
C	-7.76315	-2.89619	-0.921634
N	-6.81493	-2.12564	-0.238534
C	-6.51813	-2.26969	1.18203
C	-8.57898	-3.95735	-0.257799
C	-8.51514	-2.91249	-3.42964
C	-6.41564	-0.738936	-3.51119
H	-6.17863	-1.46071	-4.31783
H	-7.23833	-0.07618	-3.8477
H	-5.51512	-0.122664	-3.31725
H	-6.45719	-3.34289	1.44535
H	-5.5396	-1.80146	1.38612
H	-7.29724	-1.78127	1.79926
H	-9.24922	-3.68887	-3.14147
H	-9.07889	-2.07752	-3.89808
H	-7.86095	-3.351	-4.21414
H	-9.1509	-3.55467	0.604599
H	-9.30552	-4.3898	-0.971958
H	-7.94958	-4.79139	0.121224
H	-1.28111	0.11372	-1.62976
H	3.27635	3.19874	-3.3599
H	-1.77877	-0.73755	0.251502
C	-0.678778	0.184605	-0.701166
H	1.00159	2.02216	0.754896
H	5.88112	4.35563	-3.61833
H	3.48538	2.93167	-1.60085
C	3.59164	2.45319	-2.59667
H	4.7432	6.08322	3.33799
H	-0.813772	1.18604	-0.248344
H	2.88396	1.60027	-2.64602
H	4.89901	2.11173	-5.45472
H	-0.374464	-1.44768	-3.11018
C	0.708642	-0.161848	-0.928991
H	1.12926	-1.28699	-4.06098
C	1.60146	1.13204	1.0372
C	6.36162	3.60054	-2.95823
H	4.69975	5.66317	5.07416
C	5.3158	5.58866	4.15428
H	6.3751	4.01234	-1.92622
C	0.715445	-1.64412	-3.09051
N	1.77765	0.258435	-0.107497
H	6.23809	6.18563	4.3093
H	2.59448	1.4779	1.38726
C	5.32326	1.32516	-4.79274
C	1.32202	-0.953278	-1.91375
Si	5.39421	1.95472	-2.98705
H	1.08075	0.608733	1.86661
H	4.66663	0.432249	-4.86922
H	7.41391	3.48442	-3.28748
H	3.84152	3.33749	4.73124
C	5.63244	4.1503	3.80705
H	6.31485	1.04513	-5.20291
C	2.99763	-0.217317	-0.538306
N	2.69873	-0.952248	-1.64187
H	0.851996	-2.749	-3.06763
C	4.75576	3.10492	4.15754
H	3.39693	-1.64636	-3.50417
H	7.52393	4.60503	2.84357
Sn	5.02637	0.861835	0.143007
C	6.80656	3.80975	3.11089
H	3.18735	1.1065	4.79401
C	3.69629	-1.65603	-2.43832
N	6.05033	0.737363	-1.88309
H	4.66166	-1.12222	-2.33592
C	5.01553	1.76433	3.81333
H	8.29148	1.19917	-4.41926
C	4.06052	0.678672	4.26134
H	3.68946	0.075742	3.40695
C	7.10299	2.48221	2.73954
H	9.04471	1.91365	-2.95594
H	3.17802	-1.55161	1.71716
H	3.80466	-2.70601	-2.09793
H	2.18255	-3.02926	1.94195
C	6.18695	1.44491	3.06506
C	8.72823	0.960005	-3.42837
H	8.13828	2.0726	0.880897
Si	7.58222	-0.04974	-2.27111
H	6.78165	-1.55504	-4.12867
C	3.22034	-2.64267	1.90994
H	4.56013	-0.043747	4.94166
C	8.3659	2.1953	1.96246
H	2.3288	-4.51092	0.176105
H	9.09438	3.02586	2.05508
C	5.94398	-0.727392	1.65607
C	7.30774	-1.71611	-3.16327
C	6.47785	-0.014093	2.77934
H	9.64794	0.36113	-3.61015
C	4.0304	-3.35312	0.849169
C	3.40975	-4.33185	0.047059
H	3.67503	-2.77245	2.91459
H	6.69589	-2.41831	-2.56049
H	3.02985	-5.64559	-2.69677
H	2.57752	-6.58827	-1.2492
H	9.15391	0.627452	-0.439973
C	8.67832	-0.328686	-0.741895
H	8.85466	1.25561	2.28856
C	3.4343	-6.1145	-1.77176
C	5.4275	-3.10554	0.705152
C	4.12895	-5.09597	-0.893696
C	6.10218	-2.15156	1.66135
H	8.12538	-0.718051	0.136375
H	8.27582	-2.21462	-3.38772
C	7.23081	-0.675448	3.78071
H	7.635	-0.087016	4.622
C	5.51467	-4.87415	-0.987434
C	6.18032	-3.91496	-0.192668
H	9.49759	-1.03945	-0.984333
H	4.12751	-6.91849	-2.09366
C	6.84787	-2.78898	2.68551
H	8.06929	-2.81261	-0.117538
H	6.11129	-5.48172	-1.68987
C	7.43995	-2.05837	3.72377
C	7.69081	-3.83986	-0.264844
H	8.06374	-4.21575	-1.23873
H	6.94399	-3.88763	2.66939
H	8.02936	-2.56992	4.50219
H	8.15602	-4.46664	0.52769
	168
IntB
C	-4.72205	4.03991	-2.31514
C	-4.84349	4.01309	-0.920977
C	-4.44869	2.87119	-0.180929
C	-3.96063	1.69209	-0.834605
C	-3.77292	1.7705	-2.25399
C	-4.15686	2.9354	-2.96577
Sn	-3.69662	-0.012319	0.802896
N	-4.96902	-1.81711	0.30561
Si	-6.34225	-1.90089	-0.804616
C	-7.06737	-0.191727	-1.21613
C	-4.46397	3.05463	1.32298
C	-3.30075	3.59308	1.94635
C	-3.3052	3.84135	3.33289
C	-4.43879	3.59776	4.1317
C	-5.59343	3.111	3.4911
C	-5.6304	2.84113	2.10815
C	-4.41783	3.84009	5.62507
C	-2.06791	3.92399	1.13219
C	-6.89529	2.28877	1.49582
C	-3.07676	0.733262	-3.10394
C	-1.65884	0.61169	-3.03063
C	-0.982921	-0.256797	-3.91256
C	-1.66389	-1.00774	-4.89057
C	-3.05893	-0.843356	-4.97985
C	-3.77347	0.023833	-4.1253
C	-0.848343	1.47948	-2.0941
C	-0.927109	-1.95996	-5.80754
C	-5.25112	0.232516	-4.38063
C	-1.61723	-0.963124	0.063582
N	-0.435341	-0.690779	0.709586
C	0.588874	-1.5817	0.340238
C	0.00388	-2.43881	-0.585207
N	-1.33275	-2.03938	-0.71717
C	1.97355	-1.53035	0.856274
Sn	3.43752	-0.400147	-0.583168
C	3.17682	1.62269	0.619994
N	2.78456	2.79942	0.048487
C	2.60891	3.80612	1.00492
C	2.89713	3.22949	2.22834
N	3.24182	1.8991	1.95731
C	2.63405	3.01757	-1.38757
C	2.19334	5.19686	0.650769
C	2.88491	3.80283	3.60833
C	3.63323	0.936133	2.97806
C	-0.27503	0.366858	1.69397
C	0.591554	-3.58832	-1.33583
C	-2.3039	-2.68892	-1.59028
C	5.54709	-0.856651	0.268272
C	6.59233	0.060222	-0.071432
C	7.9385	-0.212587	0.272513
C	8.28972	-1.39761	0.932627
C	7.28726	-2.32843	1.23325
C	5.93231	-2.07869	0.902898
C	6.37386	1.33765	-0.845615
C	6.39863	2.59442	-0.181389
C	6.29594	3.78324	-0.937287
C	6.19745	3.76913	-2.34104
C	6.19972	2.5142	-2.9844
C	6.2961	1.30344	-2.27074
C	6.60008	2.68709	1.31662
C	6.36158	-0.005807	-3.02495
C	6.13501	5.05127	-3.14367
C	4.9715	-3.19539	1.2167
C	4.54708	-4.07474	0.179339
C	3.69626	-5.1536	0.495507
C	3.24722	-5.39636	1.80936
C	3.70128	-4.53284	2.82336
C	4.56494	-3.45016	2.55551
C	5.01434	-3.88478	-1.24847
C	2.29824	-6.53374	2.11598
C	5.07144	-2.61125	3.71105
Si	-4.7735	-3.07276	1.54096
C	-4.90005	-4.83317	0.805261
C	-3.05951	-3.04174	2.38474
C	-6.02647	-2.92331	2.97214
C	-7.85844	-2.84799	-0.118808
C	-5.87333	-2.78781	-2.42913
H	5.46737	-0.633486	-2.8178
H	6.17425	3.62729	1.72328
H	6.04436	-2.99571	4.08925
H	4.72976	-4.74975	-1.88024
H	5.25275	-1.55912	3.41736
H	6.11522	-3.75752	-1.30363
H	7.68226	2.67938	1.57423
H	6.41151	0.164158	-4.11878
H	7.54995	-3.28219	1.72097
H	9.3409	-1.60366	1.19135
H	8.71916	0.51637	-0.003295
H	3.38037	-4.71103	3.86432
H	3.38491	-5.8371	-0.313187
H	4.36154	-2.62931	4.56317
H	4.57486	-2.97348	-1.71202
H	6.31936	4.75249	-0.408868
H	6.14534	2.47381	-4.08601
H	6.15043	1.82645	1.84781
H	7.24642	-0.603122	-2.72167
H	2.46208	-6.94083	3.1347
H	1.2392	-6.19642	2.06813
H	2.40847	-7.3659	1.39113
H	5.31449	5.03031	-3.89209
H	5.98388	5.93696	-2.49395
H	7.07679	5.21525	-3.71178
H	1.63018	3.4264	-1.61437
H	3.41808	3.71166	-1.75056
H	2.75907	2.04356	-1.89943
H	2.76422	0.635232	3.59875
H	4.0522	0.04741	2.47192
H	4.40822	1.3717	3.6392
H	2.13377	5.8261	1.55917
H	2.91426	5.67763	-0.044288
H	1.19571	5.22084	0.162503
H	3.89173	3.77942	4.07891
H	2.55559	4.85914	3.58386
H	2.19272	3.25415	4.28228
H	2.40151	-2.54944	0.896832
H	-3.03017	-3.87187	3.12447
H	0.187943	-0.036083	2.61804
H	-5.83214	-3.69223	3.75155
H	-2.8661	-2.09881	2.93755
H	-4.26559	2.89075	6.18519
H	2.01635	-1.11647	1.88181
H	-2.22396	-3.19945	1.67218
H	-4.75576	-5.58909	1.60797
H	1.6563	-3.71258	-1.06092
H	0.077969	-4.54855	-1.10825
H	-3.59957	4.5293	5.91794
H	-5.94029	-1.92494	3.45219
H	-5.3749	4.27328	5.98328
H	-1.27568	0.768045	1.95328
H	0.360281	1.18856	1.30325
H	-4.10904	-4.99948	0.043219
H	-7.07522	-3.04379	2.6329
H	-2.39439	4.25289	3.80232
H	-5.87631	-5.0439	0.323533
H	0.539415	-3.44005	-2.43616
H	-2.15153	-3.78542	-1.56633
H	-6.50517	2.93293	4.08724
H	-1.24649	4.28799	1.78238
H	-3.31881	-2.45839	-1.20897
H	-7.6656	-3.90956	0.136775
H	-1.70127	3.04554	0.561539
H	-8.27408	-2.35016	0.782445
H	-1.27321	1.48406	-1.07261
H	-2.19693	-2.3258	-2.63237
H	0.202139	1.12957	-2.04068
H	-6.8154	1.18733	1.36506
H	-5.55791	-3.83341	-2.22519
H	-2.28312	4.70597	0.372724
H	0.115782	-0.332929	-3.8404
H	-7.77452	2.4812	2.14291
H	-8.65279	-2.83663	-0.897415
H	-0.850066	2.53618	-2.44354
H	-5.03868	-2.28123	-2.95608
H	-0.972686	-3.00558	-5.42902
H	0.145249	-1.69233	-5.89903
H	-7.6966	0.165304	-0.374976
H	-7.09386	2.71111	0.490781
H	-6.29874	0.58265	-1.41154
H	-6.73914	-2.82881	-3.12528
H	-5.23101	4.89344	-0.38044
H	-7.72584	-0.265126	-2.10831
H	-1.36738	-1.96986	-6.82611
H	-5.81889	0.412093	-3.45038
H	-3.61744	-1.39483	-5.75593
H	-5.69404	-0.64098	-4.89977
H	-3.99101	2.97228	-4.05554
H	-5.03333	4.92784	-2.88924
H	-5.41848	1.1189	-5.03144
	168
TSBBCy
C	-4.99814	3.61054	0.760375
C	-5.43638	2.77828	-0.30497
C	-5.22801	3.20352	-1.65039
C	-4.55604	4.41721	-1.89587
C	-4.08408	5.2389	-0.851688
C	-4.32035	4.81453	0.467767
C	-6.20846	1.51307	-0.032725
C	-5.66399	0.206268	-0.224779
C	-6.54779	-0.908553	-0.069378
C	-7.88652	-0.717344	0.346748
C	-8.38844	0.570562	0.584774
C	-7.55495	1.67816	0.37675
Sn	-3.59287	-0.293396	-1.11343
C	-2.6548	-1.37206	0.722637
N	-1.59441	-2.2326	0.575138
C	-0.973726	-2.54891	1.80329
C	-1.74124	-1.8723	2.76499
N	-2.73217	-1.16035	2.06663
C	-1.13257	-2.77609	-0.68934
C	0.250949	-3.30798	1.88905
C	-1.62636	-1.86884	4.25419
C	-3.658	-0.240006	2.70558
C	-6.13339	-2.32048	-0.411502
C	-5.78597	-3.26308	0.592038
C	-5.43031	-4.57813	0.215804
C	-5.43399	-5.00055	-1.12297
C	-5.83	-4.06557	-2.10263
C	-6.18586	-2.74493	-1.77635
C	-5.81533	-2.92491	2.06786
C	-5.04766	-6.4112	-1.51127
C	-6.64432	-1.80454	-2.86875
C	-5.7398	2.38764	-2.81841
C	-3.36558	6.53671	-1.15085
C	-5.27778	3.25671	2.20647
C	-2.1913	1.55031	-0.591423
C	-0.839059	1.22488	-1.07072
N	0.215586	0.736003	-0.276461
C	1.32862	0.450307	-1.016
N	0.967338	0.728194	-2.30458
C	-0.343993	1.21132	-2.37559
Sn	3.50014	-0.390265	-0.520716
N	2.88323	-2.29229	1.38763
Si	3.51194	-3.75781	0.516326
C	5.38617	-3.67509	0.231983
C	0.161729	0.582864	1.17268
C	-1.00032	1.61041	-3.65693
C	1.80289	0.521254	-3.47887
C	4.59916	1.63538	0.071708
C	5.87752	1.63348	-0.580603
C	6.8266	2.65583	-0.345907
C	6.53517	3.71639	0.519824
C	5.2702	3.7717	1.11735
C	4.29894	2.75983	0.902997
C	6.26227	0.62112	-1.634
C	5.85496	0.837919	-2.98273
C	6.23163	-0.090381	-3.97472
C	7.0305	-1.21292	-3.68282
C	7.48761	-1.36477	-2.35865
C	7.13413	-0.463664	-1.33457
C	2.96585	3.06323	1.53852
C	1.94155	3.66564	0.751238
C	0.75468	4.0987	1.37526
C	0.548343	3.96891	2.76399
C	1.58182	3.39594	3.52801
C	2.79368	2.96243	2.94687
C	5.0956	2.0887	-3.3738
C	7.38734	-2.22216	-4.75135
C	7.70699	-0.635257	0.054293
C	2.1369	3.90447	-0.729509
C	-0.724777	4.46999	3.40987
C	3.91052	2.47038	3.84254
Si	3.46136	-1.88935	3.05021
C	2.23062	-0.687111	3.83765
C	5.18762	-1.1036	3.01164
C	3.58023	-3.38897	4.21755
C	3.17636	-5.38507	1.44484
C	2.63687	-3.93242	-1.16097
H	-5.91762	-0.975894	-3.01562
H	-4.83697	-3.14252	2.5463
H	-6.30899	3.55015	2.50155
H	-5.66916	2.95901	-3.76571
H	-5.20373	2.16776	2.38972
H	-6.79581	2.08174	-2.67037
H	-6.57514	-3.54119	2.59623
H	-6.74974	-2.33705	-3.83505
H	-7.95218	2.69795	0.514973
H	-9.4333	0.711849	0.905737
H	-8.54164	-1.59671	0.466381
H	-3.97829	5.44776	1.30475
H	-4.41054	4.73884	-2.94199
H	-4.58038	3.78098	2.89117
H	-5.1615	1.44568	-2.9508
H	-5.15052	-5.29696	1.00562
H	-5.87413	-4.3785	-3.16026
H	-6.06667	-1.86353	2.24692
H	-7.61738	-1.3324	-2.61989
H	-3.09823	7.08028	-0.22255
H	-2.42744	6.36162	-1.72071
H	-3.99236	7.21414	-1.76994
H	-4.15632	-6.4199	-2.17554
H	-4.81049	-7.03024	-0.622826
H	-5.86472	-6.9177	-2.06898
H	-0.081422	-2.47352	-0.875931
H	-1.18192	-3.88501	-0.675651
H	-1.7799	-2.39431	-1.50275
H	-3.11672	0.63325	3.12798
H	-4.38696	0.106923	1.94897
H	-4.20308	-0.742663	3.52904
H	0.450744	-3.67236	2.91638
H	0.303779	-4.15221	1.1728
H	1.73965	-2.54817	1.52581
H	-2.58189	-2.13996	4.75722
H	-0.873962	-2.62033	4.5649
H	-1.30534	-0.889434	4.67741
H	-2.63068	2.38341	-1.17325
H	3.07179	-4.79528	-1.70998
H	0.555639	1.4852	1.67872
H	5.70848	-4.5931	-0.306191
H	2.74816	-3.03464	-1.80288
H	6.69542	-3.09312	-4.72697
H	-2.22644	1.82142	0.479454
H	1.55466	-4.13253	-1.02529
H	3.3934	-6.23036	0.755463
H	-1.99992	2.03416	-3.44405
H	-0.41962	2.38331	-4.20789
H	7.32519	-1.78324	-5.76779
H	5.68696	-2.80305	-0.383864
H	8.41278	-2.62181	-4.61095
H	0.750188	-0.305072	1.46283
H	-0.884198	0.417503	1.48038
H	2.1199	-5.47848	1.76784
H	5.95054	-3.63845	1.18714
H	5.90365	0.080813	-5.01465
H	3.81992	-5.5122	2.3378
H	-1.15258	0.751737	-4.34698
H	2.0411	1.48396	-3.97463
H	8.14989	-2.2121	-2.1117
H	4.74349	2.03566	-4.42358
H	2.74999	0.031559	-3.17656
H	2.64157	-3.97954	4.24222
H	4.22687	2.28474	-2.71367
H	4.40969	-4.07508	3.94867
H	2.33965	2.95758	-1.27003
H	1.28628	-0.135483	-4.20808
H	1.24197	4.3771	-1.17981
H	6.92253	-0.597242	0.835633
H	1.21582	-1.13347	3.86574
H	5.7466	2.98521	-3.28199
H	-0.033389	4.55657	0.753868
H	8.24904	-1.59659	0.151591
H	3.77654	-3.02279	5.24903
H	3.01097	4.56457	-0.915554
H	2.16647	0.278598	3.29862
H	-1.61294	4.25584	2.78005
H	-0.692265	5.57243	3.55622
H	5.95545	-1.82058	2.65563
H	8.41926	0.182791	0.296158
H	5.22686	-0.207929	2.35651
H	2.53765	-0.470095	4.88295
H	7.79549	2.61779	-0.871995
H	5.48087	-0.785871	4.03567
H	-0.887219	4.01222	4.40656
H	4.44168	1.59995	3.41259
H	1.45349	3.29647	4.61954
H	3.52763	2.18928	4.84374
H	5.00624	4.63019	1.75738
H	7.27621	4.51068	0.704959
H	4.67795	3.26117	3.99088
	140
Bcy
C	5.11188	-3.12656	-1.08634
C	5.03505	-2.67968	0.265927
C	4.49338	-3.54869	1.25261
C	3.98387	-4.80761	0.864388
C	4.02413	-5.25281	-0.468495
C	4.60775	-4.39694	-1.42453
C	5.61615	-1.34284	0.647078
C	4.99972	-0.097537	0.313436
C	5.70641	1.1026	0.640469
C	6.93908	1.05082	1.33299
C	7.51025	-0.179683	1.68904
C	6.85601	-1.3671	1.33289
Sn	3.13986	0.228364	-1.01431
C	1.61509	0.97092	0.63171
N	0.429333	1.55047	0.255747
C	-0.53613	1.50571	1.27836
C	0.116956	0.928266	2.36569
N	1.41595	0.614339	1.93266
C	0.229039	2.27091	-0.995197
C	2.39756	-0.061696	2.76592
C	-1.95525	1.84129	1.08019
Sn	-3.13975	-0.228351	1.01401
C	-5.00005	0.097532	-0.313155
C	-5.70675	-1.10262	-0.640124
C	-6.9398	-1.05086	-1.33194
C	-7.51139	0.179661	-1.68731
C	-6.85712	1.36708	-1.33121
C	-5.61685	1.34283	-0.646135
C	-5.21775	-2.46617	-0.210782
C	-4.534	-3.33142	-1.10516
C	-4.12158	-4.607	-0.656967
C	-4.38793	-5.06586	0.642735
C	-5.10925	-4.21131	1.50347
C	-5.53406	-2.93225	1.10397
C	-4.25291	-2.9532	-2.54466
C	-6.3319	-2.076	2.06145
C	-5.03575	2.67966	-0.264953
C	-4.4945	3.54883	-1.25173
C	-3.98489	4.80771	-0.863529
C	-4.02469	5.25272	0.469446
C	-4.60793	4.39671	1.42557
C	-5.11212	3.12634	1.08738
C	-4.48943	3.18661	-2.72349
C	-5.75077	2.27168	2.16145
C	-0.360566	0.674982	3.75901
C	5.21796	2.46614	0.210456
C	4.53405	3.33195	1.10418
C	4.12273	4.6077	0.655462
C	4.39014	5.06612	-0.644181
C	5.11155	4.21098	-1.50425
C	5.53538	2.93177	-1.10419
C	4.2512	2.95404	2.54343
C	6.33346	2.07491	-2.06093
C	4.48766	-3.18641	2.72437
C	5.75097	-2.27211	-2.16031
C	-1.61507	-0.97086	-0.632115
N	-0.429309	-1.55042	-0.256164
C	0.536148	-1.50564	-1.27879
C	-0.116946	-0.928201	-2.36611
N	-1.41593	-0.614262	-1.93305
C	-0.228987	-2.27088	0.994767
C	-2.39751	0.061878	-2.76625
C	1.95527	-1.84123	-1.08063
C	0.360558	-0.67492	-3.75944
H	2.39871	-2.3229	-1.97307
H	2.1458	-2.49246	-0.208322
H	-0.187147	-1.28699	-4.51164
H	1.43482	-0.928435	-3.8386
H	0.255155	0.388991	-4.06324
H	-0.070411	-3.34955	0.789464
H	-1.1323	-2.14532	1.62182
H	0.652136	-1.88105	1.53724
H	-2.60766	-0.529678	-3.67962
H	-2.03047	1.06278	-3.07605
H	-3.32931	0.180487	-2.18201
H	-3.58319	-5.26656	-1.35998
C	-3.94102	-6.4344	1.10876
H	-5.35844	-4.55672	2.52174
H	-7.45817	-1.99317	-1.57696
H	-8.47471	0.213533	-2.22164
H	-7.31622	2.34034	-1.57303
H	-3.5546	5.46726	-1.6373
C	-3.45851	6.59665	0.872263
H	-4.68128	4.73259	2.47459
H	-2.3987	2.32302	1.97259
H	-2.1458	2.49244	0.207832
H	0.187108	1.28707	4.51122
H	-1.43484	0.928465	3.83816
H	-0.25513	-0.388923	4.06282
H	0.070376	3.34957	-0.789904
H	1.1324	2.1454	-1.62219
H	-0.652026	1.88103	-1.53773
H	2.6075	0.529843	3.67935
H	2.03066	-1.06268	3.0756
H	3.32945	-0.180106	2.1818
H	3.58443	5.26778	1.35804
C	3.94334	6.43437	-1.11112
H	5.36172	4.55608	-2.52238
H	7.45745	1.99312	1.57804
H	8.47326	-0.213553	2.22396
H	7.3148	-2.34037	1.57528
H	3.55327	-5.46704	1.6381
C	3.45805	-6.59677	-0.871341
H	4.68148	-4.73297	-2.47348
H	6.58651	2.63466	-2.98332
H	7.27578	1.71381	-1.59913
H	5.76034	1.16971	-2.35961
H	4.80472	7.04908	-1.45062
H	3.24568	6.36143	-1.97349
H	3.42606	6.99376	-0.305927
H	3.16144	2.98087	2.75736
H	4.63178	1.94629	2.79167
H	4.73127	3.67469	3.24032
H	5.93106	-2.85994	-3.08263
H	5.11027	-1.4055	-2.44079
H	6.71643	-1.8434	-1.82204
H	4.1483	-7.14449	-1.5469
H	3.26142	-7.23992	0.010037
H	2.49716	-6.48186	-1.41989
H	3.62557	-3.64799	3.24909
H	5.40651	-3.55737	3.23011
H	4.46279	-2.09291	2.88859
H	-6.58427	-2.63616	2.98377
H	-5.75891	-1.17071	2.36016
H	-7.27457	-1.71504	1.60028
H	-4.80376	-7.05349	1.43682
H	-3.41379	-6.98881	0.306578
H	-3.25261	-6.36261	1.97856
H	-3.16384	-2.98461	-2.76135
H	-4.7379	-3.67099	-3.24115
H	-4.62989	-1.94365	-2.79098
H	-3.6294	3.65081	-3.24924
H	-4.46142	2.09318	-2.88773
H	-5.41007	3.5546	-3.22815
H	-5.93028	2.85926	3.08405
H	-6.71649	1.84323	1.82357
H	-5.11007	1.40486	2.44131
H	-4.14856	7.14427	1.54812
H	-2.49743	6.4817	1.42048
H	-3.2622	7.23991	-0.009105
	266
TSBC
C	9.97094	2.18624	-2.76649
C	10.4049	1.02515	-2.09566
C	9.83697	0.612118	-0.873404
C	8.77002	1.36707	-0.30703
C	8.37536	2.58663	-0.926008
C	8.96694	2.95793	-2.15198
C	8.26104	0.99218	1.06003
C	7.33935	-0.061161	1.35672
C	7.09706	-0.334879	2.73948
C	7.70437	0.431153	3.76446
C	8.57149	1.48281	3.45293
C	8.85387	1.74321	2.10687
C	6.23713	-1.47246	3.24695
C	6.85939	-2.71096	3.58265
C	6.10233	-3.70973	4.22971
C	4.74923	-3.52134	4.57063
C	4.16022	-2.27868	4.25713
C	4.87639	-1.24776	3.62052
C	3.95322	-4.5974	5.27474
C	8.32957	-2.94238	3.3025
C	4.20488	0.073074	3.3307
Sn	5.72183	-1.42434	0.234584
C	7.22168	-3.14259	-0.592234
N	7.1288	-4.43753	-0.155043
C	7.97456	-5.28923	-0.875636
C	8.61975	-4.49364	-1.80343
N	8.1404	-3.19324	-1.6018
C	6.25488	-4.90727	0.915631
C	8.07577	-6.75446	-0.602434
C	8.55372	-2.05648	-2.414
C	9.63355	-4.83266	-2.84719
C	10.4312	-0.560412	-0.121263
C	7.41827	3.54627	-0.25118
C	10.5634	2.59093	-4.09784
N	4.50232	-1.0137	-2.14648
Si	4.8187	0.573592	-2.95208
C	6.54121	0.671732	-3.73732
Si	4.13587	-2.52126	-3.0795
C	5.55132	-3.05086	-4.23505
C	2.59041	-2.37787	-4.17349
C	3.81159	-3.94801	-1.8699
C	4.65443	1.85933	-1.58155
C	3.58143	0.973802	-4.33912
C	1.82985	-0.682643	-1.11294
C	1.07572	0.0935	-0.148832
C	0.740726	-0.150818	1.19134
N	-0.056908	0.921812	1.6171
C	-0.235125	1.84414	0.630377
N	0.471969	1.33832	-0.436116
Sn	-1.84608	3.54443	0.739882
C	-0.456288	5.27937	0.048759
C	0.516223	5.68065	1.01824
C	1.35721	6.79718	0.792363
C	1.24603	7.55842	-0.378866
C	0.267497	7.21249	-1.31952
C	-0.584775	6.09849	-1.11612
C	-0.578789	1.04993	2.97109
C	1.02526	-1.35332	2.02942
C	0.568657	1.98861	-1.72812
C	0.693342	5.00427	2.35645
C	1.77119	4.10191	2.56644
C	1.99094	3.57286	3.85671
C	1.18022	3.91813	4.95414
C	0.12682	4.82706	4.72962
C	-0.12536	5.38469	3.46075
C	-1.64337	5.8983	-2.16887
C	-2.97598	6.33796	-1.91676
C	-3.9476	6.21321	-2.92908
C	-3.6498	5.65928	-4.19142
C	-2.32383	5.2577	-4.42953
C	-1.31297	5.38452	-3.4519
C	2.70495	3.73727	1.43373
C	1.43115	3.35002	6.33477
C	-1.24134	6.39034	3.29218
C	-3.35443	6.95276	-0.586296
C	-4.72526	5.48774	-5.24144
C	0.109469	5.01401	-3.82086
C	-2.87721	2.77981	-1.23297
C	-4.08381	1.97358	-0.960601
N	-4.09636	0.571938	-0.838906
C	-5.35248	0.08615	-0.565149
N	-6.13791	1.19529	-0.516298
C	-5.4002	2.36486	-0.739456
Sn	-5.89021	-2.23897	-0.827418
N	-8.01708	-1.91511	-1.55757
Si	-8.00468	-1.44612	-3.26645
C	-8.12004	-2.93626	-4.45381
C	-2.91859	-0.263886	-1.01613
C	-6.00706	3.72905	-0.727937
C	-7.56848	1.16647	-0.241034
C	-5.92706	-2.94314	1.43772
C	-5.38338	-4.26757	1.51393
C	-5.40276	-5.0007	2.72633
C	-5.91029	-4.43086	3.89988
C	-6.35732	-3.10337	3.86931
C	-6.37188	-2.35283	2.66641
C	-4.63798	-4.94075	0.378604
C	-3.23381	-4.71614	0.270577
C	-2.49618	-5.3834	-0.72598
C	-3.09713	-6.29356	-1.61703
C	-4.47411	-6.5377	-1.46679
C	-5.25206	-5.88646	-0.487241
C	-6.78137	-0.909136	2.84262
C	-5.78144	0.106622	2.8252
C	-6.13413	1.44201	3.10989
C	-7.4523	1.81269	3.44056
C	-8.41899	0.791417	3.50001
C	-8.10866	-0.558395	3.22619
C	-2.52324	-3.77926	1.22282
C	-2.29477	-6.97064	-2.70682
C	-6.73212	-6.17462	-0.409305
C	-4.32298	-0.233454	2.61483
C	-7.8184	3.25581	3.71263
C	-9.18821	-1.60098	3.4278
Si	-9.53807	-2.4314	-0.821026
C	-10.4652	-0.971047	-0.008584
C	-9.33005	-3.80367	0.480211
C	-10.7826	-3.21127	-2.05165
C	-9.4125	-0.222582	-3.69242
C	-6.41718	-0.521513	-3.78877
H	-2.04788	5.97884	2.6459
H	3.38572	2.91193	1.72264
H	0.628081	5.8692	-4.30876
H	-4.38014	7.37195	-0.616262
H	0.716658	4.74489	-2.93586
H	-2.65251	7.76224	-0.297236
H	3.32931	4.60386	1.12741
H	-1.69098	6.65916	4.26884
H	0.139969	7.82178	-2.23031
H	1.90115	8.42891	-0.546218
H	2.0956	7.07529	1.56374
H	-2.05846	4.83932	-5.41611
H	-4.97244	6.56993	-2.72722
H	0.131396	4.17059	-4.54166
H	-3.31805	6.20672	0.238305
H	2.83705	2.88065	4.00836
H	-0.514436	5.12946	5.57567
H	2.1409	3.4249	0.532342
H	-0.883101	7.31892	2.80132
H	-4.29766	5.44833	-6.26396
H	-5.29005	4.54186	-5.08639
H	-5.46453	6.3147	-5.20947
H	0.565955	2.75143	6.69452
H	2.325	2.69407	6.35198
H	1.5908	4.156	7.08309
H	-1.14257	0.140163	3.2593
H	0.24716	1.21823	3.69256
H	-1.25606	1.92572	3.00519
H	0.051947	1.39912	-2.5159
H	0.105726	2.9889	-1.65587
H	1.63145	2.09773	-2.02448
H	1.91786	-1.88191	1.6391
H	1.23685	-1.09152	3.08736
H	0.184809	-2.08678	2.04009
H	3.50951	-0.791186	-1.57704
H	1.77993	-1.76433	-0.873476
H	1.46535	-0.522547	-2.14753
H	-3.15115	3.70558	-1.77216
H	-6.51803	-0.252457	-4.86343
H	-2.40572	-0.010342	-1.96601
H	-8.05272	-2.60656	-5.51373
H	-5.50138	-1.14002	-3.68591
H	-2.30549	-6.37231	-3.64524
H	-2.14954	2.23169	-1.86041
H	-6.26041	0.419043	-3.22163
H	-9.35692	0.055626	-4.76772
H	-5.22924	4.48548	-0.944144
H	-6.8038	3.84613	-1.49577
H	-1.23157	-7.09794	-2.41517
H	-7.28082	-3.63919	-4.26338
H	-2.70464	-7.97099	-2.95675
H	-3.23748	-1.3239	-1.06537
H	-2.20037	-0.131062	-0.181354
H	-9.31197	0.711894	-3.10008
H	-9.06627	-3.50204	-4.33457
H	-1.41173	-5.19018	-0.801415
H	-10.4279	-0.627653	-3.50676
H	-6.45875	3.97931	0.256625
H	-8.08256	1.93106	-0.855316
H	-4.96876	-7.26301	-2.13597
H	-1.43939	-3.72642	0.995254
H	-7.95316	0.16537	-0.518955
H	-11.1086	-2.53972	-2.87153
H	-2.93791	-2.75069	1.17394
H	-10.3695	-4.13399	-2.51115
H	-4.18076	-0.91962	1.75897
H	-7.76497	1.36606	0.831861
H	-3.72329	0.682446	2.44135
H	-7.31145	-5.36933	-0.911368
H	-10.6993	-0.184968	-0.757676
H	-2.6453	-4.10229	2.27842
H	-5.34383	2.2121	3.08673
H	-6.98486	-7.12852	-0.914629
H	-11.6933	-3.50457	-1.48408
H	-3.9131	-0.754567	3.50867
H	-9.87115	-0.498828	0.801
H	-8.19532	3.75936	2.79428
H	-6.94433	3.83935	4.06692
H	-9.23418	-4.7907	-0.016336
H	-7.09579	-6.21864	0.636494
H	-8.44458	-3.66924	1.13275
H	-11.4271	-1.31142	0.433033
H	-4.99047	-6.02411	2.73957
H	-10.236	-3.84845	1.12234
H	-8.62049	3.3381	4.47506
H	-9.10104	-2.44135	2.71635
H	-9.45484	1.046	3.78444
H	-10.198	-1.15536	3.32305
H	-6.6936	-2.62085	4.80234
H	-5.9258	-5.00412	4.84132
H	-9.13008	-2.04103	4.44782
H	3.573	-4.2401	6.25568
H	4.56175	-5.50499	5.45988
H	3.06368	-4.89903	4.68121
H	6.59532	-4.66054	4.49775
H	3.10899	-2.0971	4.53679
H	8.62868	-3.98114	3.5492
H	3.2594	0.178313	3.89661
H	1.69375	-2.08015	-3.59345
H	8.96411	-2.25713	3.90403
H	5.5671	-5.68986	0.537873
H	5.65804	-4.05807	1.29813
H	3.94788	0.16916	2.25035
H	2.38505	-3.37554	-4.61919
H	7.48387	0.182769	4.81637
H	4.86197	0.931173	3.57729
H	8.58893	-2.74046	2.24249
H	3.02417	-3.68825	-1.13331
H	6.85094	-5.31837	1.75343
H	2.71547	-1.65929	-5.00769
H	3.46316	-4.83821	-2.43626
H	4.72381	-4.24106	-1.31395
H	3.65959	1.78034	-1.09767
H	2.5296	0.814039	-4.02838
H	9.03577	2.08509	4.25009
H	9.66526	-1.30494	0.177447
H	5.42052	1.69589	-0.795781
H	5.1987	-3.90172	-4.85728
H	10.9011	-0.217151	0.825611
H	3.76518	0.369983	-5.25226
H	11.2156	-1.06938	-0.717635
H	3.69307	2.04261	-4.6244
H	4.78176	2.89269	-1.96537
H	5.86236	-2.2432	-4.9295
H	6.44236	-3.40077	-3.67661
H	8.15697	-1.1288	-1.96884
H	9.56361	2.54496	1.84338
H	6.67161	3.03267	0.383066
H	9.84762	-5.91828	-2.83853
H	8.16593	-2.15317	-3.44705
H	9.2817	-4.5694	-3.86732
H	9.65671	-1.98687	-2.44397
H	6.71721	-0.135116	-4.47865
H	7.3565	0.654368	-2.98654
H	11.2362	0.437037	-2.52274
H	6.62658	1.63887	-4.27851
H	7.97503	4.23987	0.417162
H	10.5954	-4.30147	-2.68136
H	6.88163	4.17186	-0.991804
H	8.64219	3.89702	-2.63201
H	11.5888	2.18958	-4.23018
H	9.94912	2.20767	-4.94271
H	10.6089	3.6938	-4.20719
H	7.10544	-7.27414	-0.753809
H	8.81272	-7.22307	-1.28184
H	8.40274	-6.96196	0.43896
	238
IntC
C	-5.2948	-3.33277	4.6807
C	-4.77499	-4.13301	3.65665
C	-4.64985	-3.63167	2.33717
C	-5.09502	-2.31185	1.99785
C	-5.55485	-1.4859	3.07604
C	-5.64785	-2.00828	4.39102
Sn	-4.9041	-2.03377	-0.352059
N	-6.95178	-1.67974	-1.25709
Si	-8.54327	-1.93946	-0.531893
C	-8.50894	-3.09515	0.97868
C	-3.90626	-4.54523	1.38341
C	-2.48625	-4.44109	1.32252
C	-1.75658	-5.32907	0.507918
C	-2.38339	-6.34378	-0.239768
C	-3.78192	-6.45944	-0.134293
C	-4.55148	-5.58842	0.662924
C	-1.58982	-7.27385	-1.13137
C	-1.75009	-3.39805	2.1353
C	-6.05169	-5.75418	0.700489
C	-5.87145	-0.012166	2.97396
C	-4.80292	0.922187	2.84682
C	-5.07456	2.30571	2.87577
C	-6.3789	2.80774	3.05125
C	-7.41704	1.87289	3.22343
C	-7.18867	0.479864	3.20792
C	-3.36383	0.460568	2.7902
C	-6.65714	4.29544	3.04944
C	-8.34597	-0.44417	3.52327
C	-4.17173	0.252401	-0.470204
N	-2.86402	0.578592	-0.739267
C	-2.7157	1.93343	-1.08958
C	-4.00022	2.46319	-1.02577
N	-4.85287	1.41407	-0.658836
C	-1.4252	2.58284	-1.40088
Sn	-0.443563	3.54521	0.506067
C	1.01647	1.70211	0.738094
N	1.04851	0.922774	1.85785
C	1.76934	-0.259926	1.64342
C	2.20629	-0.228682	0.32284
N	1.73957	0.996163	-0.186513
C	0.4525	1.28042	3.13955
C	1.95445	-1.29842	2.70083
C	2.99772	-1.18948	-0.470489
C	2.02049	1.46371	-1.53597
C	-1.7645	-0.372603	-0.696974
C	-4.48077	3.85354	-1.28072
C	-6.2929	1.5496	-0.478597
C	1.1284	5.04994	-0.298725
C	2.09428	5.4815	0.664165
C	3.01848	6.51017	0.361601
C	3.00049	7.1515	-0.88408
C	2.0364	6.77219	-1.82665
C	1.10146	5.74448	-1.54758
C	2.18972	4.92061	2.06218
C	3.19148	3.96243	2.37666
C	3.339	3.5284	3.712
C	2.53539	4.02761	4.75399
C	1.56017	4.99075	4.42474
C	1.37854	5.45465	3.1068
C	4.12886	3.44641	1.30783
C	0.35047	6.52613	2.82322
C	2.7222	3.57477	6.1865
C	0.078975	5.4949	-2.62491
C	-1.22037	6.0693	-2.50828
C	-2.14709	5.89718	-3.55526
C	-1.83622	5.16569	-4.72058
C	-0.541362	4.62835	-4.8262
C	0.426469	4.79526	-3.81171
C	-1.60705	6.87737	-1.28789
C	-2.86745	4.95703	-5.80755
C	1.82801	4.26774	-4.04211
Si	-6.82114	-1.53054	-3.01871
C	-8.08088	-0.281681	-3.73332
C	-5.12791	-0.862444	-3.59828
C	-7.03098	-3.19346	-3.93114
C	-9.80374	-2.80141	-1.68844
C	-9.36261	-0.292743	-0.015962
H	-0.469418	6.12875	2.18507
H	4.68419	2.55037	1.64958
H	2.45424	5.02129	-4.56934
H	-2.59657	7.35817	-1.42257
H	2.3523	4.03799	-3.09497
H	-0.859729	7.66847	-1.07028
H	4.87698	4.21665	1.02025
H	-0.101556	6.90776	3.76029
H	1.98766	7.28649	-2.80126
H	3.72055	7.95418	-1.11158
H	3.75028	6.8149	1.12898
H	-0.264842	4.06921	-5.73698
H	-3.14424	6.3612	-3.46241
H	1.81659	3.35779	-4.67684
H	-1.66014	6.24587	-0.373418
H	4.12399	2.78748	3.94504
H	0.926974	5.41229	5.2245
H	3.58604	3.18339	0.379017
H	0.795671	7.38101	2.27325
H	-2.39431	4.7131	-6.78025
H	-3.55223	4.11715	-5.55598
H	-3.50018	5.85762	-5.94953
H	1.77267	3.20217	6.62737
H	3.47479	2.76406	6.26613
H	3.06453	4.41123	6.83402
H	-0.237503	0.484974	3.48485
H	1.24297	1.44452	3.89937
H	-0.11359	2.22343	3.00996
H	1.5612	0.797323	-2.29444
H	1.61714	2.4866	-1.63969
H	3.11632	1.48393	-1.70756
H	2.52139	-2.15411	2.28783
H	2.52394	-0.916893	3.57675
H	0.987808	-1.69104	3.08507
H	2.87579	-2.21254	-0.068697
H	2.67768	-1.20893	-1.52996
H	-1.58195	3.43602	-2.08719
H	-5.159	-0.773611	-4.70665
H	-1.15822	-0.302874	-1.62239
H	-6.88208	-3.0673	-5.02589
H	-4.28566	-1.53842	-3.34229
H	-1.69321	-6.99241	-2.20278
H	-0.719018	1.88596	-1.89154
H	-4.89795	0.142464	-3.18832
H	-7.96246	-0.215607	-4.83705
H	-3.63457	4.49043	-1.60041
H	-5.24681	3.89504	-2.08623
H	-0.50796	-7.25227	-0.887454
H	-6.27691	-3.92461	-3.5685
H	-1.93888	-8.32405	-1.04216
H	-2.18278	-1.397	-0.629248
H	-1.10215	-0.186413	0.173375
H	-7.90526	0.733291	-3.31727
H	-8.03392	-3.63997	-3.77562
H	-0.657718	-5.22931	0.465472
H	-9.13759	-0.547802	-3.52841
H	-4.93045	4.31486	-0.374617
H	-6.7028	2.23345	-1.24693
H	-4.29998	-7.25885	-0.692004
H	-0.65742	-3.45137	1.95412
H	-6.75218	0.549531	-0.606208
H	-10.0284	-2.25098	-2.62439
H	-2.09287	-2.37016	1.89397
H	-9.46538	-3.82194	-1.96598
H	-3.2226	-0.346703	2.04668
H	-6.52485	1.94961	0.529176
H	-2.68778	1.30168	2.53622
H	-6.54047	-5.02185	0.02148
H	-9.49993	0.372824	-0.894725
H	-1.93245	-3.52777	3.22339
H	-4.23156	3.01069	2.77475
H	-6.35439	-6.76719	0.367067
H	-10.7615	-2.91143	-1.13349
H	-3.05065	0.043565	3.77325
H	-8.75717	0.258109	0.733017
H	-6.99979	4.64366	2.04939
H	-5.75102	4.88111	3.30586
H	-8.46633	-4.15332	0.649022
H	-6.46811	-5.57281	1.71112
H	-7.6491	-2.91934	1.65538
H	-10.3659	-0.473746	0.427602
H	-4.43705	-5.16088	3.8729
H	-9.44616	-2.97331	1.56333
H	-7.45618	4.56319	3.77156
H	-8.28035	-1.40327	2.97946
H	-8.44567	2.2355	3.39364
H	-9.31628	0.032918	3.2786
H	-5.99395	-1.34736	5.20331
H	-5.39363	-3.72619	5.70564
H	-8.3694	-0.694092	4.60697
H	12.1187	-0.153637	2.04681
H	11.1025	-0.825756	3.35504
C	11.0768	-0.213149	2.43112
H	10.7844	0.820985	2.71138
C	10.1448	-0.800195	1.3924
H	9.91667	-2.71348	2.39334
H	10.2012	0.950011	0.104269
C	9.63672	-2.10667	1.51433
C	9.79504	-0.067239	0.239491
C	8.80324	-2.6815	0.529489
C	8.96219	-0.597994	-0.765093
H	8.32912	-4.42722	1.74425
H	9.28098	1.14755	-2.02072
C	8.37923	-4.12768	0.677108
C	8.43217	-1.91461	-0.608786
C	8.68347	0.214532	-2.01
H	9.10854	-4.80699	0.1828
H	6.16105	0.605505	3.54279
H	6.46582	0.564473	1.76024
H	7.61041	0.498012	-2.07518
H	9.36367	-3.58428	-2.42827
H	8.91609	-0.361996	-2.92923
H	7.40149	-4.32406	0.197806
C	6.6481	0.04409	2.7209
H	7.7413	-0.005053	2.89644
C	7.6017	-2.52762	-1.70998
C	8.29261	-3.38425	-2.60009
Sn	5.27758	-0.638098	-0.527198
N	6.09232	-1.30233	2.62223
C	6.21148	-2.24505	-1.89731
C	7.64069	-3.95819	-3.70018
H	8.18754	-4.62051	-4.39053
C	5.58626	-1.85253	1.47975
H	4.21575	-4.80344	-1.94648
C	6.07325	-2.21113	3.68696
C	5.57603	-2.80197	-3.05003
C	6.29166	-3.65505	-3.92598
H	3.74695	-5.53788	-3.49034
C	3.40808	-4.82839	-2.70352
N	5.24085	-3.12565	1.83889
H	2.49784	-5.26435	-2.24388
C	5.5237	-3.3775	3.18783
H	4.77148	-3.73366	-0.101263
H	5.77454	-4.06967	-4.80746
C	4.15684	-2.49225	-3.4489
C	3.12668	-3.45944	-3.28833
C	4.66177	-4.10963	0.932607
H	5.3328	0.219291	-3.40721
H	5.52066	-4.64866	4.91849
C	5.24869	-4.69042	3.84651
H	3.58771	-4.27806	1.15535
H	4.17561	-4.97162	3.78582
H	5.19784	-5.07449	1.02297
C	3.85787	-1.25335	-4.08619
C	4.93917	-0.225703	-4.34787
C	1.81686	-3.15487	-3.71511
H	1.02182	-3.90591	-3.56797
H	5.81289	-0.678712	-4.86083
H	5.83268	-5.51768	3.38806
H	4.55829	0.604079	-4.97584
C	2.5377	-0.99709	-4.50938
C	1.49614	-1.93076	-4.33112
H	2.32027	-0.03922	-5.01289
C	0.096604	-1.6476	-4.83129
H	-0.018678	-1.96252	-5.89218
H	-0.669039	-2.19615	-4.24645
H	-0.146643	-0.566274	-4.78925
H	6.03429	-1.02262	5.50418
C	6.5839	-1.87513	5.05042
H	6.47201	-2.74157	5.72974
H	7.66024	-1.60069	5.03202
	336
TSCD
C	5.14777	-6.14018	-4.0954
C	4.23993	-6.3364	-3.04816
C	4.39661	-5.65577	-1.8151
C	5.51447	-4.78911	-1.58387
C	6.3868	-4.5419	-2.69454
C	6.19053	-5.22025	-3.92401
Sn	5.48423	-4.10046	0.6783
N	7.28282	-5.00385	1.7326
Si	8.4022	-6.26619	1.20145
C	7.77302	-7.30302	-0.265142
C	3.23739	-5.82407	-0.852489
C	2.13533	-4.92828	-0.964876
C	0.997711	-5.11681	-0.153763
C	0.902239	-6.18051	0.762771
C	1.98783	-7.07329	0.839911
C	3.14349	-6.92146	0.048977
C	-0.32628	-6.37514	1.62522
C	2.16498	-3.78108	-1.95143
C	4.27973	-7.90287	0.204296
C	7.48486	-3.50512	-2.72702
C	7.1358	-2.12523	-2.798
C	8.14739	-1.15403	-2.95064
C	9.50668	-1.50244	-3.06747
C	9.83111	-2.87237	-3.04459
C	8.85142	-3.87695	-2.893
C	5.68972	-1.68255	-2.81846
C	10.5828	-0.448161	-3.21448
C	9.2847	-5.32492	-2.98714
C	6.37539	-1.87235	0.518018
N	5.58111	-0.758322	0.647991
C	6.33573	0.414672	0.838796
C	7.66108	-0.00676	0.821455
N	7.64242	-1.39478	0.636315
C	5.75342	1.767	0.962751
Sn	5.36511	2.72262	-1.15844
C	3.03718	2.43765	-0.900367
N	2.26189	1.73264	-1.77412
C	0.965534	1.53712	-1.27461
C	0.925841	2.13869	-0.019198
N	2.20825	2.68891	0.1604
C	2.70347	1.24748	-3.07583
C	-0.094187	0.810076	-2.03518
C	-0.158555	2.2762	0.969604
C	2.58867	3.46215	1.33216
C	4.12713	-0.785824	0.629981
C	8.92326	0.776273	0.964395
C	8.83468	-2.22751	0.551835
C	5.37222	5.03014	-0.861669
C	4.86307	5.75415	-1.98612
C	4.92962	7.16726	-2.03781
C	5.51442	7.90016	-0.996927
C	6.05025	7.20964	0.09707
C	5.99377	5.79522	0.173165
C	4.25366	5.09866	-3.20212
C	2.84029	5.05284	-3.35
C	2.28667	4.54464	-4.5454
C	3.08963	4.09227	-5.60897
C	4.48853	4.16349	-5.45004
C	5.0853	4.66739	-4.27766
C	1.93087	5.58495	-2.26533
C	6.59075	4.76484	-4.1831
C	2.48274	3.56455	-6.89157
C	6.67123	5.19814	1.37901
C	7.99591	4.685	1.25861
C	8.66346	4.22013	2.40844
C	8.05942	4.23025	3.68336
C	6.76215	4.76102	3.78435
C	6.06729	5.26703	2.66342
C	8.69999	4.66244	-0.081079
C	8.78289	3.67792	4.89176
C	4.72167	5.92959	2.87897
Si	7.23454	-4.58146	3.45386
C	8.98195	-4.33492	4.19248
C	6.35342	-2.92397	3.80907
C	6.30463	-5.86954	4.51213
C	8.75739	-7.59935	2.53135
C	10.1092	-5.55441	0.715595
H	6.9816	4.07663	-3.40112
H	0.877455	5.28517	-2.43214
H	4.85015	6.99062	3.18832
H	9.75785	4.34956	0.026498
H	4.10537	5.94426	1.96066
H	8.67701	5.65929	-0.568516
H	1.96199	6.69506	-2.21949
H	7.07259	4.49716	-5.14457
H	6.53762	7.76747	0.914483
H	5.56642	8.99997	-1.04541
H	4.52387	7.68923	-2.92106
H	6.27505	4.80404	4.77416
H	9.69785	3.84855	2.30754
H	4.15033	5.42788	3.6874
H	8.21013	3.96242	-0.793128
H	1.18789	4.51925	-4.65138
H	5.14277	3.83122	-6.27463
H	2.23467	5.22748	-1.26186
H	6.91566	5.78707	-3.89829
H	8.35545	4.06622	5.83837
H	8.71294	2.56825	4.93028
H	9.86321	3.93189	4.87322
H	2.81896	2.52741	-7.10786
H	1.37471	3.55906	-6.84923
H	2.78146	4.18266	-7.76589
H	2.59403	0.14572	-3.1403
H	2.11589	1.72432	-3.88548
H	3.76937	1.5174	-3.20777
H	2.54896	2.83955	2.24946
H	3.61403	3.84278	1.18163
H	1.89527	4.31877	1.45901
H	-1.02364	0.757628	-1.4375
H	-0.356638	1.31882	-2.98847
H	0.204386	-0.229946	-2.29385
H	-0.901208	1.46733	0.847518
H	0.219499	2.23974	2.00914
H	6.45809	2.4463	1.4785
H	6.4114	-2.737	4.90415
H	3.71957	-0.266278	1.52095
H	6.24457	-5.54456	5.57395
H	5.27943	-2.93563	3.52977
H	-0.067666	-6.3703	2.70629
H	4.80857	1.75689	1.54025
H	6.83212	-2.064	3.29699
H	8.89987	-4.06544	5.26827
H	8.68427	1.84218	1.13708
H	9.53922	0.432544	1.82468
H	-1.07747	-5.5778	1.45352
H	5.26648	-5.99165	4.1351
H	-0.816185	-7.35226	1.42075
H	3.79086	-1.84153	0.653755
H	3.72783	-0.288467	-0.277354
H	9.50897	-3.50225	3.67941
H	6.78956	-6.86653	4.48981
H	0.151017	-4.41562	-0.252386
H	9.62922	-5.23246	4.12376
H	9.56185	0.71269	0.056442
H	9.59535	-1.86597	1.27069
H	1.93745	-7.92518	1.54032
H	1.22374	-3.19621	-1.91143
H	8.55033	-3.26301	0.822509
H	9.22332	-7.21727	3.46214
H	3.01248	-3.09151	-1.75244
H	7.82944	-8.14073	2.81269
H	5.11914	-2.10695	-1.96992
H	9.25796	-2.20294	-0.472671
H	5.6138	-0.576995	-2.78094
H	5.10198	-7.4546	0.803315
H	10.5671	-4.9937	1.5577
H	2.30853	-4.14075	-2.99222
H	7.85324	-0.091597	-2.99879
H	3.9502	-8.82289	0.727664
H	9.45617	-8.34704	2.09529
H	5.18554	-2.03775	-3.74395
H	10.0411	-4.86599	-0.152021
H	11.1559	-0.316248	-2.26982
H	10.1537	0.538769	-3.48065
H	7.11253	-8.11823	0.09301
H	4.7209	-8.18762	-0.771674
H	7.20759	-6.71835	-1.01735
H	10.8072	-6.37435	0.438473
H	3.37587	-7.00942	-3.18182
H	8.63743	-7.78385	-0.77174
H	11.3207	-0.723893	-3.99709
H	8.67469	-5.99028	-2.35079
H	10.8852	-3.17895	-3.1623
H	10.3492	-5.44247	-2.69993
H	6.86848	-5.00308	-4.76631
H	5.02392	-6.67237	-5.05273
H	9.18544	-5.70322	-4.02858
H	-4.95617	9.95325	-1.86939
H	-5.4043	8.51487	-2.83675
C	-4.61423	8.94427	-2.18808
H	-3.70809	9.09936	-2.81194
C	-4.32569	8.05804	-0.99523
H	-5.95049	6.66977	-1.38429
H	-2.65312	9.25717	-0.294747
C	-5.10894	6.92237	-0.716095
C	-3.27327	8.3633	-0.108454
C	-4.86188	6.10175	0.404949
C	-2.99259	7.57308	1.02358
H	-6.50809	4.7814	-0.111307
H	-1.44195	8.94985	1.67933
C	-5.75941	4.91984	0.692174
C	-3.78251	6.41286	1.27429
C	-1.8716	7.96703	1.95768
H	-6.30078	5.04519	1.65395
H	-1.7392	4.79186	-3.40135
H	-1.93496	5.52694	-1.76429
H	-1.05191	7.21525	1.92641
H	-5.08767	6.78378	3.532
H	-2.21601	8.01861	3.01132
H	-5.1717	3.98343	0.783261
C	-2.45045	4.96604	-2.56766
H	-3.30101	5.57238	-2.93964
C	-3.56272	5.60047	2.52693
C	-4.3534	5.96752	3.64202
Sn	-1.26329	4.34595	0.728169
N	-2.92618	3.70163	-2.02399
C	-2.5979	4.54819	2.61718
C	-4.19785	5.3238	4.87725
H	-4.81227	5.61764	5.74396
C	-2.79524	3.3171	-0.723497
H	-3.73093	1.70199	3.61009
C	-3.59777	2.73827	-2.79133
C	-2.42276	3.93813	3.89768
C	-3.22618	4.32218	5.00073
H	-3.63403	1.05187	5.26354
C	-3.12533	1.05548	4.27361
N	-3.41907	2.09029	-0.671005
H	-3.15815	0.015892	3.88592
C	-3.92009	1.67543	-1.92735
H	-3.23336	1.89566	1.39834
H	-3.06371	3.83077	5.97513
C	-1.36189	2.91403	4.20588
C	-1.69773	1.54863	4.40166
C	-3.59614	1.30751	0.53608
H	0.214214	5.1882	3.28883
H	-6.48539	0.235218	-1.99815
C	-4.61817	0.433119	-2.14263
H	-3.04551	0.343977	0.48123
H	-4.63769	0.139476	-3.21047
H	-4.67158	1.06466	0.671707
C	-0.021138	3.34137	4.43818
C	0.357189	4.80192	4.32147
C	-0.689681	0.631842	4.77581
H	-0.962813	-0.427022	4.92769
H	-0.279941	5.43669	4.97244
H	-4.26552	-0.398954	-1.50455
H	1.41607	4.96653	4.604
C	0.950386	2.39509	4.81761
C	0.642601	1.02818	4.98615
H	1.98091	2.74113	5.00961
C	1.71277	0.033792	5.37892
H	1.27752	-0.938328	5.68572
H	2.40941	-0.167789	4.53616
H	2.33176	0.411814	6.21949
H	-2.9661	3.22673	-4.81911
C	-3.86042	2.88433	-4.25391
H	-4.15224	1.90079	-4.67383
H	-4.68485	3.59695	-4.48954
H	-6.12596	-7.77057	-1.30215
H	-8.49533	-6.96778	-1.20151
C	-6.34659	-6.72093	-1.05034
H	-9.3538	-5.7989	-3.385
C	-7.66917	-6.2635	-1.00748
H	-14.2785	-5.45876	-0.85958
H	-8.78425	-5.88995	1.90488
H	-14.1907	-4.56119	0.686386
H	-4.26783	-6.17665	-0.713216
C	-13.8358	-4.56825	-0.363671
H	-12.2685	-4.52747	-2.61679
C	-9.63136	-4.74369	-3.17216
C	-5.31455	-5.83106	-0.733376
C	-11.6676	-4.56485	-1.69185
C	-12.3246	-4.59129	-0.444851
C	-10.2624	-4.6242	-1.80149
C	-11.5247	-4.67397	0.712107
H	-12.0129	-4.73549	1.70018
H	-4.94165	-5.3959	2.36849
H	-10.331	-4.41963	-3.96773
C	-10.1147	-4.71794	0.649464
C	-9.46895	-4.66276	-0.618105
C	-7.98361	-4.91427	-0.702277
C	-9.31791	-4.9156	1.92003
H	-9.97308	-4.89743	2.81371
H	-8.69789	-4.15617	-3.26036
H	-14.2612	-3.6778	-0.874154
C	-5.59606	-4.48238	-0.412269
H	-8.5356	-4.13908	2.03874
C	-5.03409	-4.29183	2.45974
C	-6.93778	-3.97515	-0.43071
H	-4.76118	-4.01721	3.49842
H	-6.10942	-4.07134	2.30229
H	-6.8917	-2.87199	-3.13228
H	-2.82682	-3.92873	-2.7869
C	-4.13895	-3.59553	1.45463
C	-4.40692	-3.67327	0.050898
H	-7.09708	-2.60513	-4.89601
C	-6.8323	-2.10989	-3.93751
H	-11.2692	-2.2538	-0.191473
H	-10.0335	-1.98067	-2.93744
C	-2.97582	-2.94228	1.9011
C	-3.46134	-3.14336	-0.867564
C	-3.62158	-3.27602	-2.36554
H	-2.77374	-2.89826	2.98517
H	-9.96336	-1.695	-4.69997
H	-5.77667	-1.77899	-4.00941
H	-12.7894	-1.66419	2.05502
C	-9.7872	-1.22385	-3.70887
H	-3.5205	-2.28486	-2.85738
C	-8.73192	-1.4754	1.46935
C	-10.7047	-1.31125	-0.05042
Sn	-6.80081	-1.6672	0.022964
N	-10.0641	-1.28262	1.25857
C	-7.30598	-1.43606	3.53303
H	-4.59705	-3.71036	-2.65073
N	-8.57757	-1.34153	2.82329
C	-2.31079	-2.49052	-0.370512
C	-2.04108	-2.3785	1.00479
H	-6.48013	-1.44444	2.79413
H	-9.92354	-1.23265	-0.825994
C	-10.7513	-1.05535	2.45681
C	-9.79988	-1.09216	3.4597
Si	-7.98337	-0.643887	-3.62428
C	-12.2262	-0.82544	2.51585
H	-10.5037	-0.384011	-3.61165
H	-11.3924	-0.449532	-0.149639
H	-12.5611	-0.731306	3.56645
H	-1.59092	-2.0705	-1.09271
H	-0.044678	-2.51656	1.84121
N	-7.58807	0.058003	-2.00285
C	-0.767968	-1.73994	1.50901
H	-0.267336	-1.14266	0.722018
H	-7.85831	0.091242	-6.01172
H	-12.525	0.105717	1.98763
C	-7.72302	0.603681	-5.03449
H	-6.69912	1.03048	-5.0152
H	-0.949685	-1.0724	2.37623
H	-8.44547	1.44545	-4.99998
Si	-8.2662	1.67321	-1.51869
H	-8.68834	1.17063	0.930555
H	-10.7647	1.09183	-1.5815
H	-7.02912	1.80841	0.668739
C	-8.08877	1.90367	0.353496
H	-10.2419	1.91559	-3.08517
C	-10.0983	1.87888	-1.98533
H	-6.24892	3.03796	-2.16951
C	-7.33645	3.07447	-2.38759
H	-7.46553	3.03076	-3.48777
H	-8.42933	2.92156	0.639381
H	-10.4481	2.85354	-1.58035
H	-7.73162	4.0542	-2.04235
H	-7.25394	-2.36319	4.13895
H	-7.17051	-0.560333	4.19774
C	-9.92635	-0.909696	4.93735
H	-10.988	-0.774401	5.21844
H	-9.37245	-0.015872	5.2975
H	-9.5411	-1.78672	5.50003
	308
IntD
C	2.65971	6.4181	0.645724
C	2.99435	6.13068	-0.684168
C	3.82367	5.02577	-1.00159
C	4.37344	4.19328	0.028038
C	3.95166	4.45502	1.373
C	3.1124	5.56135	1.65954
Sn	5.86815	2.62336	-0.952049
N	7.9764	3.10037	-0.289969
Si	8.60375	4.52843	0.545044
C	7.43925	6.03045	0.479698
C	3.98434	4.75411	-2.48455
C	3.11262	3.80752	-3.10172
C	3.1775	3.60049	-4.49168
C	4.07388	4.31247	-5.31337
C	4.89553	5.27092	-4.69592
C	4.86377	5.51248	-3.30561
C	4.15562	4.0455	-6.80006
C	2.11433	3.0234	-2.28077
C	5.80124	6.54937	-2.73088
C	4.25952	3.57516	2.56129
C	3.61363	2.311	2.67825
C	3.82039	1.52318	3.82978
C	4.62669	1.95863	4.89871
C	5.22173	3.23012	4.78776
C	5.04466	4.05002	3.65292
C	2.62885	1.83694	1.63272
C	4.82049	1.11064	6.13747
C	5.65022	5.43808	3.66396
C	5.57608	0.702229	0.477756
N	4.8585	-0.396574	0.065722
C	5.13161	-1.53495	0.846341
C	6.0598	-1.10801	1.79033
N	6.31176	0.243888	1.52658
C	4.51515	-2.86368	0.646878
Sn	3.01788	-3.42158	2.3634
C	1.16055	-2.6197	1.14383
N	0.326098	-1.66241	1.64454
C	-0.552012	-1.17807	0.665453
[truncated: 3,402 more rows]
